# Supplementary material for: Evolution of the Morphology and Magnetic Properties of Flaky FeSiAl/MFe2O4 (M = Mn, Co, Ni, Cu, Zn) Composites
Source: Nanomaterials (Basel). 2023 Feb 13;13(4):712. doi: 10.3390/nano13040712 (PMC9966722; doi:10.3390/nano13040712)
Supplement: Supplementary file 1 [file nanomaterials-13-00712-s001.zip]

Archive with 1 entries (1 files):
- nanomaterials-2163495-supplementary.pdf
